# Supplementary material for: “Escalibur”—A practical pipeline for the de novo analysis of nucleotide variation in nonmodel eukaryotes
Source: Mol Ecol Resour. 2022 Mar 2;22(5):2120–6. doi: 10.1111/1755-0998.13600 (PMC9314989; doi:10.1111/1755-0998.13600)
Supplement: Supplementary file 1 — Table S1‐S2 [file MEN-22-2120-s001.xlsx]

## Sheet: Integrated Software
Supplementary Table 1 List of software integrated to Escalibur in Singularity container
Name	Version
BBMap	38.86
bcftools	1.10.2
BWA	0.7.12
Emboss	6.6.0
FastQC	0.11.9
GATK	4.1.3.0
htslib	1.10.2
Java	1.8.0
Perl	5.26.2
Picard	2.23.3
PLINK	1.90b6.18
Python	3.7.3
R	3.4.4
Samtools	1.10
Trimmomatic	0.39
vcftools	0.1.17

## Sheet: Resource usage
Supplementary Table 2 Runtimes and maximum RAM usage of Escalibur running Caenorhabditis elegans data from strains CB4854 and CB4856
Description	Calendar time (hh:mm:ss)	User CPU time (hh:mm:ss)	System CPU time (hh:mm:ss)	CPU time altogether (hh:mm:ss)	Maximum RAM usage (GB)	The task using most RAM
Step 1 - Mapping	1:08:20	1 day, 11:44:17	0:46:44.760000	1 day, 12:31:01.760000	31.3889	Mark Duplicates
Step 2 - Cleaning	0:39:24	7:12:36.900000	0:32:26.540000	7:45:03.440000	21.521	Clean BAM files
Step 3 - Variant calling (no calibration)	2:37:35	1 day, 2:15:04.200000	0:15:38.400000	1 day, 2:30:42.600000	11.4885	Haplotype caller
Step 3 - Variant calling (with calibration)	6:25:09	2 days, 5:02:16	0:47:52.770000	2 days, 5:50:08.770000	11.6904	Haplotype caller
NOTE: Stand alone Linux server equipped with 48 CPUs and 512GB RAM was used to run the pipeline
